# Supplementary material for: Multiple Copies of microRNA Binding Sites in Long 3′UTR Variants Regulate Axonal Translation
Source: Cells. 2023 Jan 6;12(2):233. doi: 10.3390/cells12020233 (PMC9856650; doi:10.3390/cells12020233)
Supplement: Supplementary file 1 [file cells-12-00233-s001.zip]

Archive with 1 entries (1 files):
- cells-1889740-supplementary.pdf
